# Supplementary material for: Neurodevelopment in Normocephalic Children Exposed to Zika Virus in Utero with No Observable Defects at Birth: A Systematic Review with Meta-Analysis
Source: Int J Environ Res Public Health. 2022 Jun 14;19(12):7319. doi: 10.3390/ijerph19127319 (PMC9223424; doi:10.3390/ijerph19127319)
Supplement: Supplementary file 1 [file ijerph-19-07319-s001.zip]

Archive with 1 entries (1 files):
- ijerph-1705777-SI.pdf
